# Supplementary material for: MiR-204-5p regulates SIRT1 to promote the endoplasmic reticulum stress-induced apoptosis of inner ear cells in C57BL/6 mice with hearing loss
Source: PLoS One. 2024 Nov 12;19(11):e0309892. doi: 10.1371/journal.pone.0309892 (PMC11556682; doi:10.1371/journal.pone.0309892)
Supplement: S1 File — (XLS) [file pone.0309892.s001.xls]

## Sheet: FIGURE 1
figure 1A
	2 Months	2 Months	2 Months	2 Months	2 Months	2 Months	2 Months	2 Months	2 Months	2 Months	2 Months	2 Months	15 Months	15 Months	15 Months	15 Months	15 Months	15 Months	15 Months	15 Months	15 Months	15 Months	15 Months	15 Months
4KHz	55	50	55	45	60	50	45	50	60	55	55	60	80	80	75	85	85	75	70	80	75	85	80	85
8KHz	50	50	55	50	55	50	40	40	45	50	55	45	75	80	75	75	80	70	70	75	70	75	80	85
16KHz	40	45	45	45	45	35	45	40	50	50	45	55	85	85	85	90	90	85	75	85	85	95	95	95
32KHz	60	55	65	60	70	65	55	65	65	70	65	70	95	90	95	100	95	95	90	90	90	100	100	105
figure 1B
2 Months	15 Months
1.29	2.24
1	1.7
0.96	2.49
1.63	1.08
0.8	1.71
0.61	1.12
figure 1C
	2 Months	2 Months	2 Months	2 Months	2 Months	2 Months	15 Months	15 Months	15 Months	15 Months	15 Months	15 Months
CHOP	1.13077	2.54622	2.16384	1.62017	2.23078	1.16809	2.97558	2.98274	2.4174	2.67759	2.21805	1.83029
8-OHDG	1.31518	2.41816	3.07562	2.607	2.42193	3.46377	4.61142	3.72928	7.93012	5.35648	3.90415	3.16041
figure 1F
2 Months	15 Months
6	3
6	4
6	4
5	4
6	2
6	4
figure 1H
	2 Months			15 Months
SIRT1	1.22522	0.963445	0.836116	0.505773	0.575919	0.449112
p-PERK	1.41429	0.912149	0.717025	2.33901	1.66867	2.0062
ATF4	1.28786	0.708854	1.00973	3.17942	3.41994	3.3148
CHOP	0.907964	1.25133	0.854973	2.0504	2.64098	1.73037
Bax	1.1504	1.20344	0.686223	2.50081	2.43681	1.85373
Bcl-2	1.21448	0.849863	0.947355	0.440521	0.410108	0.721897

## Sheet: FIGURE 2
figure 2A				figure 2C				figure 2E
Control	1h	2h		Control	1h	2h		Control	1h	2h
0.96	1.71	2.1		0.6143	0.5074	0.4369		5.12	25.34	34.35
0.8	1.35	1.77		0.6552	0.5369	0.4612		5.75	24.05	34.08
1.3	1.37	1.74		0.6391	0.5108	0.4084		5.88	25.18	35.72
				0.6631	0.4762	0.4513
				0.6287	0.5036	0.4278
				0.6482	0.4968	0.466
figure 2G
	Control			1h			2h
SIRT1	1.04498	1.42613	0.705029	0.569254	0.570784	0.297741	0.286966	0.153703	0.0703093
p-PERK	0.498249	1.80464	0.909614	1.11242	3.1419	2.49821	5.29513	6.49832	5.22517
ATF4	1.20959	1.22286	0.697755	1.83713	2.38116	1.2781	2.50033	3.93831	2.07083
CHOP	0.982727	1.08113	0.96439	2.23549	2.23512	1.97204	3.30297	3.15039	2.71023

## Sheet: FIGURE 3
figure 3B					figure 3D
Control	H2O2	H2O2+RSV			Control	H2O2	H2O2+RSV
0.6414	0.5136	0.6147			4.58	25.94	9.52
0.6682	0.5085	0.6025			4.37	26.74	10.37
0.6719	0.5122	0.5793			4.65	24.36	10.69
0.636	0.5394	0.5844
0.6846	0.5462	0.5948
0.6792	0.4967	0.6237
0.66355	0.519433	0.5999
figure 3F
	Control	Control	Control	H2O2	H2O2	H2O2	H2O2+RSV	H2O2+RSV	H2O2+RSV
SIRT1	0.681835	1.02852	1.32323	0.0240009	0.107017	0.194996	0.299762	0.42885	0.81682
p-PERK	0.841858	0.476796	1.63002	2.46844	2.29182	3.78246	1.78688	1.87871	2.22349
ATF4	1.15487	0.498105	1.26891	3.05429	2.77691	4.04888	2.03343	1.43754	2.29482
CHOP	0.968502	1.12526	0.925057	1.93082	2.27442	1.72803	1.25298	1.73669	1.14034
Bax	0.734057	0.826727	1.44234	2.30472	3.71106	5.66095	1.30427	1.84629	2.23713
Bcl-2	0.880387	1.18196	0.971949	0.397511	0.423894	0.283512	0.634552	0.819866	0.612201

## Sheet: FIGURE 4
				figure 4
NC mimics + m-Sirt1-3UTR-wt	NC mimics + m-Sirt1-3UTR-wt	NC mimics + m-Sirt1-3UTR-wt	mmu-miR-204-5p + m-Sirt1-3UTR-wt	mmu-miR-204-5p + m-Sirt1-3UTR-wt	mmu-miR-204-5p + m-Sirt1-3UTR-wt	NC mimics + m-Sirt1-3UTR-mu	NC mimics + m-Sirt1-3UTR-mu	NC mimics + m-Sirt1-3UTR-mu	mmu-miR-204-5p + m-Sirt1-3UTR-mu	mmu-miR-204-5p + m-Sirt1-3UTR-mu	mmu-miR-204-5p + m-Sirt1-3UTR-mu
0.643463	0.682585	0.687308	0.241488	0.264616	0.243329	0.641918	0.69278	0.663867	0.655272	0.672152	0.68814

## Sheet: FIGURE 5
figure 5A
Control						H2O2						H2O2+NC inhibitor						H2O2+miR-204-5p inhibitor						H2O2+miR-204-5p inhibitor+siRNA-NC						H2O2+miR-204-5p inhibitor+siRNA-SIRT1
0.95	1.14	0.93				1.53	1.82	2.04				1.95	2.06	1.49				1.61	1.28	1.35				1.34	1.33	1.42				1.26	1.35	1.31
figure 5C
Control						H2O2						H2O2+NC inhibitor						H2O2+miR-204-5p inhibitor						H2O2+miR-204-5p inhibitor+siRNA-NC						H2O2+miR-204-5p inhibitor+siRNA-SIRT1
0.6749	0.6462	0.693	0.6846	0.7028	0.6512	0.5023	0.5269	0.5415	0.5097	0.4961	0.5368	0.5413	0.5285	0.5001	0.545	0.5294	0.5263	0.6102	0.5769	0.6132	0.6043	0.5774	0.6085	0.5964	0.6272	0.5843	0.6123	0.6079	0.6022	0.5463	0.5719	0.5688	0.581	0.5702	0.5469
figure 5D
Control	Control	Control				H2O2	H2O2	H2O2				H2O2+NC inhibitor	H2O2+NC inhibitor	H2O2+NC inhibitor				H2O2+miR-204-5p inhibitor	H2O2+miR-204-5p inhibitor	H2O2+miR-204-5p inhibitor				H2O2+miR-204-5p inhibitor+siRNA-NC	H2O2+miR-204-5p inhibitor+siRNA-NC	H2O2+miR-204-5p inhibitor+siRNA-NC				H2O2+miR-204-5p inhibitor+siRNA-SIRT1	H2O2+miR-204-5p inhibitor+siRNA-SIRT1	H2O2+miR-204-5p inhibitor+siRNA-SIRT1
5.1	5.7	5.47				23.82	24.69	24.21				25.01	24.94	23.75				8.01	8.92	9.65				7.9	8.49	9.42				15.75	15.91	16.59
								figure 5g	Control	H2O2	H2O2+NC inhibitor	H2O2+miR-204-5p inhibitor	H2O2+miR-204-5p inhibitor+siRNA-NC	H2O2+miR-204-5p inhibitor+siRNA-SIRT1
									ATF4
									1.34699	4.68898	4.77714	2.35833	2.03519	3.246
									0.525322	2.60243	2.49896	1.06325	0.986694	1.52382
									1.32269	3.28666	3.61118	1.50903	1.58583	2.07008
									CHOP
									0.777595	2.89288	2.9329	1.6224	1.65119	1.83196
									0.903735	2.50394	2.51657	1.43724	1.43743	1.74444
									1.38492	2.99802	3.10432	1.32306	1.19786	2.16428
									SIRT1
									1.27687	0.260455	0.276555	0.784133	0.809867	0.490807
									0.780687	0.143255	0.147109	0.597482	0.535575	0.374231
									1.02191	0.161429	0.195176	0.573376	0.461266	0.368021
									p-PERK
									0.984255	6.63644	6.75117	2.63924	2.65031	4.26122
									0.584064	4.71674	5.48883	1.70201	1.73624	3.39172
									1.63172	7.91173	8.74206	2.98435	2.70259	6.54061
									Bax
									0.844549	4.40671	4.41924	1.39714	1.24541	2.20096
									0.336395	3.07794	2.62852	0.816881	0.95421	1.80647
									2.15009	6.04396	7.00787	3.27389	3.23178	4.34312
									Bcl-2
									1.1955	0.437915	0.441555	0.871534	0.929781	0.603932
									0.684135	0.280968	0.2666	0.508144	0.452998	0.293497
									1.25336	0.371052	0.335146	0.871308	0.861825	0.683956
